# Supplementary material for: FeatureSelect: a software for feature selection based on machine learning approaches
Source: BMC Bioinformatics. 2019 Apr 3;20:170. doi: 10.1186/s12859-019-2754-0 (PMC6446290; doi:10.1186/s12859-019-2754-0)
Supplement: Supplementary file 1 — The supplementary file. It consists of source codes. FeatureSelect has been implemented in MATLAB and is free open source software. Therefore, users can change or improve it. The modified versions of it will be uploaded to the GItHub repository. Also, three types of stand-alone versions of FeatureSelect, including WIN 64-bit, java, and python packages, are available. (ZIP 151 mb) [file 12859_2019_2754_MOESM1_ESM.zip]

Archive with 11 entries (11 files):
- Additional file/datasets.zip
- Additional file/java_package.z01
- Additional file/java_package.zip
- Additional file/MATLAB_RUNTIME.z01
- Additional file/MATLAB_RUNTIME.zip
- Additional file/MATLAB_version.zip
- Additional file/python_package.z01
- Additional file/python_package.zip
- Additional file/Readme.md
- Additional file/WIN_10_64_bit.z01
- Additional file/WIN_10_64_bit.zip
